# Supplementary material for: Design principles of hair-like structures as biological machines
Source: J R Soc Interface. 2018 May 30;15(142):20180206. doi: 10.1098/rsif.2018.0206 (PMC6000178; doi:10.1098/rsif.2018.0206)
Supplement: Geometrical and mechanical properties of biological hair-like structures from literature [file rsif20180206supp1.xlsx]

## Sheet: Explanation
Parameter	Units	Definition	Sources
U	m/s	flow velocity	Based on the typical running/swimming speed of the species, or ambient flow conditions of 2 m/s (Stull 1988)
ρ	kg/m3	density	Values for air or water at 20°C
µ	kg/m.s	dynamic viscosity	Values for air or water at 20°C
d	m	diameter of hair	Values as described in literature (measured directly from images where necessary) and mean values used where ranges were given
L	m	length of hair	Values as described in literature (measured directly from images where necessary) and mean values used where ranges were given
EI	N.m2	flexural rigidity	Values from literature used where possible, or calculated for a cylinder based on value of d and approximate E. E determined from the literature where possible, or approximated as follows: 1 GPa for plant cell wall (Liu et al., 2016), 10 GPa for arthropod cuticle (Dirks & Dürr 2011), 4 GPa for keratin in air (McKittrick et al., 2012 ) and 3 GPa for keratin in water (McKittrick et al., 2012)
Re	NA	Reynolds number	ρUd/µ																							Dirks & Dürr 2011
CY	NA	Cauchy number	µUL3/2EI for Re < 1; ρU2dL3/2EI for Re > 1
AR	NA	aspect ratio	L/d

## Sheet: Data
Label	Species	U	source	Fluid	ρ	µ	d	source	L	source	EI	source	Re	AR	CY
hook (A. eupatoria)	Agrimonia eupatoria	2	Stull 1988	air	1.204	1.825e-05	0.0001185	Chen et al., 2013	0.001846	Chen et al., 2013	1.88e-11	E = 1.94 GPa, Chen et al., 2013	15.6355	15.5772	0.0954799
plastron hair (A. aestivalis)	Aphelocheirus aestivalis	1	Flynn & Bush 2008	air	1.204	1.825e-05	4e-07	Flynn & Bush 2008	3e-06	Flynn & Bush 2008	1.25664e-20	E = 10 GPa (assumed)	0.02639	7.5	0.0195536
trichome (Arabidopsis)	Arabidopsis thaliana	2	Stull 1988	air	1.204	1.83e-05	2.9e-05	Szymanski et al., 1999	0.000101	Szymanski et al., 1999	4.85e-11	EI from Liu et al., 2016	3.81596	3.54781	1.48346e-06
antenna (stick insect)	Carausius morosus	0.42	Dürr et al., 2001	air	1.204	1.825e-05	0.000192	Dirks & Dürr 2011	0.032	Dirks & Dürr 2011	6.67e-10	E = 10 GPa (assumed)	5.32003	166.667	1.00166
fur (beaver)	Castor canadensis	0.64	Allers 1997	water	998.19	0.001	1.1e-05	Fish et al., 2002	0.0242	Fish et al., 2002	2.16e-15	E = 3 GPa, McKittrick et al., 2012	7.02726	2200	1.47546e+07
hook (C. luteriana)	Circea luteriana	2	Stull 1988	air	1.204	1.83e-05	7.035e-05	Chen et al., 2013	0.001066	Chen et al., 2013	1.89e-12	E = 1.58 GPa, Chen et al., 2013	9.25698	15.1542	0.108575
hair (spider)	Cupiennius salei	1	Barth et al., 1993	air	1.204	1.83e-05	1e-05	Dechant et al., 2001	0.0026	Dechant et al., 2001	1.96e-15	E = 4 GPa, Dechant et al., 2001	0.65792	260	82.0512
fur (opposum)	Didelphis virginiana	2	McManus 1974	air	1.204	1.83e-05	3.7e-05	Fish et al., 2002	0.015	Fish et al., 2002	3.68e-13	E = 4 GPa, McKittrick et al., 2012	4.86863	405.405	817.117
trichome (Venus flytrap)	Dionaea muscipula	2	Stull 1988	air	1.204	1.825e-05	3.75e-05	Mozingo et al., 1970	0.000834	Mozingo et al., 1970	9.74e-14	E = 1 GPa (assumed)	4.94795	22.2329	0.537808
trichome (E. vulgare)	Echium vulgare	2	Stull 1988	air	1.204	1.825e-05	1.5e-05	Weryszko-Chmielewska & Chwil 2008	0.00080854	Weryszko-Chmielewska & Chwil 2008	2.48505e-15	E = 1 GPa (assumed)	1.97918	53.9027	7.66748
plastron hair (E. aequalis)	Elsianus aequalis	1	Flynn & Bush 2008	air	1.204	1.825e-05	1e-07	Flynn & Bush 2008	1.6e-05	Flynn & Bush 2008	4.90874e-23	E = 10 GPa (assumed)	0.0066	160	761.222
trichome (E. farinosa)	Encelia farinosa	2	Stull 1988	air	1.204	1.825e-05	9e-06	Ehleringer & Cook 1987	0.00015	Ehleringer 1984	3.22062e-16	E = 1 GPa (assumed)	1.18751	16.6667	0.227152
fur (sea otter)	Enhydra lutris	0.7	Williams 1989	water	998.19	0.001	8e-06	Fish et al., 2002	0.0181	Fish et al., 2002	6.03e-16	E = 3 GPa, McKittrick et al., 2012	5.58986	2262.5	1.92392e+07
hair (bat)	Eptesicus fuscus	6.5	Patterson et al., 1969	air	1.204	1.825e-05	3e-06	Sterbing-D'Angelo et al., 2016	0.000288	Sterbing-D'Angelo et al., 2016	9.76e-18	E = 4.4 GPa, Sterbing-D'Angelo et al., 2016	1.28647	111.068	186.755
hook (G. aparine)	Galium aparine	2	Stull 1988	air	1.204	1.83e-05	2.815e-05	Chen et al., 2013	0.000281	Chen et al., 2013	2.91e-13	E = 9.45 GPa, Chen et al., 2013	3.70411	9.98579	0.00516846
foot seta (beetle)	Gastrophysa viridula	0.02	Gernay et al., 2017	air	1.204	1.83e-05	1.45e-06	Bullock & Federle 2009	3.8e-05	Bullock & Federle 2009	6.55e-15	EI from Bullock & Federle 2011	0.00191	26.069	1.53307e-06
foot seta (gecko)	Gekko gecko	0.53	Autumn et al., 2006	air	1.204	1.825e-05	5e-06	Autumn & Peattie 2002	0.0001	Autumn & Peattie 2002	4.91e-17	EI from Autumn & Peattie 2002	0.17483	20	0.098498
hook (G. urbanum)	Geum urbanum	2	Stull 1988	air	1.204	1.83e-05	0.000198	Chen et al., 2013	0.004655	Chen et al., 2013	2.81e-10	E = 3.72 GPa, Chen et al., 2013	26.0538	23.5081	0.171149
plastron hair (H. mutica)	Haemonia mutica	1	Flynn & Bush 2008	air	1.204	1.825e-05	2e-07	Flynn & Bush 2008	1.4e-05	Flynn & Bush 2008	7.85398e-22	E = 10 GPa (assumed)	0.01319	70	31.8968
root hair (ivy)	Hedera helix	2	Stull 1988	air	1.204	1.825e-05	1.28e-05	Melzer et al., 2010	0.00021	Melzer et al., 2010	1.43627e-16	E = 109 MPa, Melzer et al., 2012	1.6889	16.4062	1.98227
trichome (H. nutans)	Heliamphora nutans	2	Stull 1988	air	1.204	1.825e-05	6.89e-05	Bauer et al., 2013	0.0016835	Bauer et al., 2013	1.10623e-12	E = 1 GPa (assumed)	9.09102	24.434	0.713168
trichome (H. pilosella)	Hieracium pilosella	2	Stull 1988	air	1.204	1.825e-05	1e-05	Krak & Mráz 2008	0.0037891	Václavík et al., 2017	4.90874e-16	E = 1 GPa (assumed)	1.31945	378.91	2667.98
hair (human)	Homo sapiens	1.34	Knoblauch et al., 1996	air	1.204	1.825e-05	6.84e-05	Bogaty 1969	0.0075	Seago & Ebling 1985	6.37e-09	EI from Gandyra et al., 2015	6.04678	109.729	0.00489673
fur (water rat)	Hydromys chrysogaster	0.505	Fish & Baudinette 1999	water	998.19	0.001	8e-06	Fish et al., 2002	0.0095	Fish et al., 2002	6.03e-16	E = 3 GPa, McKittrick et al., 2012	4.03269	1187.5	1.4478e+06
fur (river otter)	Lutra canadensis	1.095	Fish 1994	water	998.19	0.001	9e-06	Fish et al., 2002	0.0138	Fish et al., 2002	9.66e-16	E = 3 GPa, McKittrick et al., 2012	9.83716	1533.33	1.46526e+07
hair (caterpillar)	Lymantria dispar japonica	0.005	Kageyama & Sugiura 2016	air	1.204	1.83e-05	1.7e-05	Kageyama & Sugiura 2016	0.0028	Kageyama & Sugiura 2016	4.09983e-14	E = 10 GPa (assumed)	0.00559	164.706	0.0244952
plastron hair (M. corisors)	Macrelmis corisors	1	Flynn & Bush 2008	air	1.204	1.825e-05	8e-07	Flynn & Bush 2008	1.2e-05	Flynn & Bush 2008	2.01062e-19	E = 10 GPa (assumed)	0.05278	15	0.0784478
feather barb (curassow)	Mitu tuberosum	8	Dial et al., 1997	air	1.204	1.825e-05	0.000295	Sullivan et al., 2016	0.0078	Sullivan et al., 2016	2.04466e-09	E = 5.5 GPa, Sullivan et al., 2016	155.695	26.4407	2.64394
fur (mink)	Mustela vison	0.415	Williams 1983	water	998.19	0.001	9e-06	Fish et al., 2002	0.0144	Fish et al., 2002	9.66e-16	E = 3 GPa, McKittrick et al., 2012	3.72824	1600	2.39129e+06
fur (muskrat)	Ondatra zibethicus	0.58	Fish 1982	water	998.19	0.001	1.3e-05	Fish et al., 2002	0.016	Fish et al., 2002	4.21e-15	E = 3 GPa, McKittrick et al., 2012	7.52635	1230.77	2.12354e+06
spine (cactus)	Opuntia microdasys	2	Stull 1988	air	1.204	1.83e-05	4.8e-05	Ju et al., 2012	0.00165	Ju et al., 2012	7e-12	E = 28 GPa, Gindl-Altmutter & Keckes, 2012 (different species of Opuntia)	6.31607	34.7368	0.074174
fur (platypus)	Ornithorhynchus anatinus	0.695254	Fish et al., 1997	water	998.19	0.001	8e-06	Fish et al., 2002	0.0096	Fish et al., 2002	6.03e-16	E = 3 GPa, McKittrick et al., 2012	5.55196	1200	2.83176e+06
antenna (cockroach)	Periplaneta americana	0.8	Delcomyn 1971	air	1.204	1.83e-05	0.00044	Mongeau et al., 2014	0.04716	Mongeau et al., 2014	5.78e-09	EI from Mongeau et al., 2014	23.1589	107.182	3.07626
trichome (bean)	Phaseolus vulgaris	2	Stull 1988	air	1.204	1.825e-05	1e-05	Szyndler et al., 2013	7.5e-05	Szyndler et al., 2013	4.90874e-16	E = 1 GPa (assumed)	1.31945	7.5	0.0206899
whisker (harbour seal)	Phoca vitulina	1.3	Beem & Triantafyllou 2015	water	998.19	0.001	0.000825	Ginter et al., 2012	0.0865	Ginter et al., 2012	0.0001208	EI from Ginter Summarall et al., 2015	1070.56	104.848	3.72825
fur (rat)	Rattus norvegicus	1.5	Perry et al., 1988	air	1.204	1.83e-05	2.2e-05	Fish et al., 2002	0.0061	Fish et al., 2002	4.6e-14	E = 4 GPa, McKittrick et al., 2012	2.17115	277.273	147.039
whisker (rat)	Rattus norvegicus	1.5	Perry et al., 1988	air	1.204	1.83e-05	7.2e-05	Belli et al., 2017	0.02925	Belli et al., 2017	1.07e-08	E = 5.5GPa, Birdwell et al., 2007	7.10557	406.673	0.22809
plastron hair (S. crenata)	Stenelmis crenata	1	Flynn & Bush 2008	air	1.204	1.825e-05	2e-07	Flynn & Bush 2008	4e-06	Flynn & Bush 2008	7.85398e-22	E = 10 GPa (assumed)	0.01319	20	0.743949
awn (S. caninervis)	Syntrichia caninervis	2	Stull 1988	air	1.204	1.825e-05	3e-05	Pan et al., 2016	0.00121	Tao & Zhang 2012	3.98e-14	E = 1 GPa (assumed)	3.95836	40.3333	3.21552
wing bristle (thrip)	Thripidae frankliniella	0.024	Sunada et al., 2002	air	1.204	1.83e-05	2e-06	Takahashi et al., 2015	0.0003	Takahashi et al., 2015	7.85398e-18	E = 10 GPa (assumed)	0.00316	150	0.755312
kinocilium (turtle)	Trachemys (Pseudemys) scripta elegans	0.0004	Nam et al., 2017	endolymph (water)	998.19	0.001	4e-06	Spoon et al., 2011	1.4e-05	Spoon et al., 2011	1.04e-20	EI from Spoon et al., 2011	0.0016	3.5	0.0527692
whisker (sea lion)	Zalophus californianus	1.77	Gläser et al., 2011	water	998.19	0.001	0.00084	Ginter et al., 2012	0.0907	Ginter et al., 2012	0.0002647	EI from Ginter Summarall et al., 2015	1484.11	107.976	3.70235

## Sheet: References
1	Allers D, Culik BM. 1997 Energy requirements of beavers (Castor canadensis) swimming underwater. Physiol. Zool. 70, 456–463.
2	Autumn K, Hsieh ST, Dudek DM, Chen J, Chitaphan C, Full RJ. 2006 Dynamics of geckos running vertically. J. Exp. Biol. 209, 260–272. (doi:10.1242/jeb.01980)
3	Autumn K, Peattie A. 2002 Mechanisms of adhesion in Geckos. In Integrative and Comparative Biology, pp. 1081–1090.
4	Barth FG, Wastl U, Humphrey JAC, Devarakonda R. 1993 Dynamics of arthropod filiform hairs. II. Mechanical properties of spider trichobothria (Cupiennius salei Keys.). Philos. Trans. R. Soc. London. Ser. B Biol. Sci. 340, 445–461. (doi:doi:10.1098/rstb.1993.0084)
5	Bauer U, Scharmann M, Skepper J, Federle W. 2013 ‘Insect aquaplaning’ on a superhydrophilic hairy surface: how Heliamphora nutans Benth. pitcher plants capture prey. Proc. R. Soc. B 280, 20122569. (doi:10.1098/rspb.2012.2569)
6	Beem HR, Triantafyllou MS. 2015 Wake-induced ‘slaloming’ response explains exquisite sensitivity of seal whisker-like sensors. J. Fluid Mech. 783, 306–322. (doi:10.1017/jfm.2015.513)
7	Belli HM, Yang AET, Bresee CS, Hartmann MJZ. 2017 Variations in vibrissal geometry across the rat mystacial pad: base diameter, medulla, and taper. J. Neurophysiol. 117, 1807–1820. (doi:10.1152/jn.00054.2016)
8	Birdwell JA, Solomon JH, Thajchayapong M, Taylor MA, Cheely M, Towal RB, Conradt J, Hartmann MJZ. 2007 Biomechanical models for radial distance determination by the rat vibrissal system. J. Neurophysiol. 98, 2439–2455. (doi:10.1152/jn.00707.2006)
9	Bogaty H. 1969 Differences between adult and children’s hair. J. Soc. Cosmet. Chem. 20, 159–171.
10	Bullock JMR, Federle W. 2011 The effect of surface roughness on claw and adhesive hair performance in the dock beetle Gastrophysa viridula. Insect Sci. 18, 298–304. (doi:10.1111/j.1744-7917.2010.01369.x)
11	Bullock JMR, Federle W. 2009 Division of labour and sex differences between fibrillar, tarsal adhesive pads in beetles: effective elastic modulus and attachment performance. J. Exp. Biol. 212, 1876–1888. (doi:10.1242/jeb.030551)
12	Chen Q, Gorb SN, Gorb E, Pugno N. 2013 Mechanics of plant fruit hooks. J. R. Soc. Interface 10, 20120913. (doi:10.1098/rsif.2012.0913)
13	Dechant H, Rammerstorfer FG, Barth FG. 2001 Arthropod touch reception: stimulus transformation and finite element model of spider tactile hairs. J. Comp. Physiol. A , 313–322. (doi:10.1007/s003590100203)
14	Delcomyn F. 1971 The locomotion of the cockroach Periplaneta americana. J. Exp. Biol. 54, 443–452.
15	Dial KP, Biewener AA, Tobalske BW, Warrick DR. 1997 Mechanical power output of bird ﬂight. Nature 390, 67–70.
16	Dirks J-H, Dürr V. 2011 Biomechanics of the stick insect antenna: damping properties and structural correlates of the cuticle. J. Mech. Behav. Biomed. Mater. 4, 2031–2042. (doi:10.1016/j.jmbbm.2011.07.002)
17	Dürr V, König Y, Kittmann R. 2001 The antennal motor system of the stick insect Carausius morosus: anatomy and antennal movement pattern during walking. J. Comp. Physiol. A 187, 131–144. (doi:10.1007/s003590100183)
18	Ehleringer JR, Cook CS. 1987 Leaf hairs in Encelia (Asteraceae). Am. J. Bot. 74, 1532–1540.
19	Ehleringer J. 1984 Ecology and ecophysiology of leaf pubescence in North American desert plants. In Biology and chemistry of plant trichomes (eds E Rodrigues, PL Healy, I Mehta), pp. 113–132. Plenum Press, New York.
20	Fish FE, Baudinette R V. 1999 Energetics of locomotion by the Australian water rat (Hydromys chrysogaster): a comparison of swimming and running in a semi-aquatic mammal. J. Exp. Biol. 202, 353–363.
21	Fish FE, Baudinette R V, Frappell PB, Sarre MP. 1997 Energetics of swimming by the platypus Ornithorhynchus anatinus: metabolic effort associated with rowing. J. Exp. Biol. 200, 2647–2652.
22	Fish FE. 1994 Association ofpropulsive swimming mode with behavior in river otters (Lutra canadensis). J. Mammal. 75, 989–997.
23	Fish FE. 1982 Energetics of surface swimming in the muskrat Ondatra zibethicus. Physiol. Zool. 55, 180–189.
24	Fish FE, Smelstoys J, Baudinette RV, Reynolds PS. 2002 Fur does not fly, it floats: buoyancy of pelage in semi-aquatic mammals. Aquat. Mamm. 28, 103–112.
25	Flynn MR, Bush JWM. 2008 Underwater breathing: the mechanics of plastron respiration. J. Fluid Mech. 608, 275–296. (doi:10.1017/S0022112008002048)
26	Gandyra D, Walheim S, Gorb S, Barthlott W, Schimmel T. 2015 The capillary adhesion technique: a versatile method for determining the liquid adhesion force and sample stiffness. Beilstein J. Nanotechnol. 6, 11–18. (doi:10.3762/bjnano.6.2)
27	Gernay SM, Labousse S, Lambert P, Compère P, Gilet T. 2017 Multi-scale tarsal adhesion kinematics of freely-walking dock beetles. J. R. Soc. Interface 14.
28	Gindl-Altmutter W, Keckes J. 2012 The structure and mechanical properties of spines from the cactus Opuntia ficus-indica. BioResources 7, 1232–1237.
29	Ginter Summarell CC, Ingole S, Fish FE, Marshall CD. 2015 Comparative analysis of the flexural Stiffness of pinniped vibrissae. PLoS One 10, e0127941. (doi:10.1371/journal.pone.0127941)
30	Ginter CC, DeWitt TJ, Fish FE, Marshall CD. 2012 Fused traditional and geometric morphometrics demonstrate pinniped whisker diversity. PLoS One 7, e34481.
31	Gläser N, Wieskotten S, Otter C, Dehnhardt G, Hanke W. 2011 Hydrodynamic trail following in a California sea lion (Zalophus californianus). J. Comp. Physiol. A 197, 141–151. (doi:10.1007/s00359-010-0594-5)
32	Ju J, Bai H, Zheng Y, Zhao T, Fang R, Jiang L. 2012 A multi-structural and multi-functional integrated fog collection system in cactus. Nat. Commun. 3, 1247. (doi:10.1038/ncomms2253)
33	Kageyama A, Sugiura S. 2016 Caterpillar hairs as an anti-parasitoid defence. Sci. Nat. 103, 86. (doi:10.1007/s00114-016-1411-y)
34	Knoblauch R, Pietrucha M, Nitzburg M. 1996 Field Studies of Pedestrian Walking Speed and Start-Up Time. Transp. Res. Rec. J. Transp. Res. Board 1538, 27–38. (doi:10.3141/1538-04)
35	Krak K, Mráz P. 2008 Trichomes in the tribe Lactuceae (Asteraceae) – taxonomic implications. Biologia (Bratisl). 63, 616–630. (doi:10.2478/s11756-008-0106-z)
36	Liu H, Zhou LH, Jiao J, Liu S, Zhang Z, Lu TJ, Xu F. 2016 Gradient mechanical properties facilitate Arabidopsis trichome as mechanosensor. ACS Appl. Mater. Interfaces 8, 9755–9761. (doi:10.1021/acsami.6b02253)
37	McKittrick J, Chen P-Y, Bodde SG, Yang W, Novitskaya EE, Meyers MA. 2012 The structure, functions, and mechanical properties of keratin. JOM 64, 449–468. (doi:10.1007/s11837-012-0302-8)
38	McManus JJ. 1974 Didelphis virginiana. Mamm. Species 40, 1–6.
39	Melzer B, Seidel R, Steinbrecher T, Speck T. 2012 Structure, attachment properties, and ecological importance of the attachment system of English ivy (Hedera helix). J. Exp. Bot. 63, 191–201.
40	Melzer B, Steinbrecher T, Seidel R, Kraft O, Schwaiger R, Speck T. 2010 The attachment strategy of English ivy: a complex mechanism acting on several hierarchical levels. J. R. Soc. Interface 7, 1383–1389. (doi:10.1098/rsif.2010.0140)
41	Mongeau J-M, Demir A, Dallmann CJ, Jayaram K, Cowan NJ, Full RJ. 2014 Mechanical processing via passive dynamic properties of the cockroach antenna can facilitate control during rapid running. J. Exp. Biol. 217, 3333–3345. (doi:10.1242/jeb.101501)
42	Mozingo HN, Klein P, Zeevi Y, Lewis ER. 1970 Venus’s flytrap observations by scanning electron microscopy. Am. J. Bot. 57, 593–598.
43	Nam J-H. 2017 An operating principle of the turtle utricle to detect wide dynamic range. Hear. Res. (doi:10.1016/j.heares.2017.09.015)
44	Pan Z, Pitt WG, Zhang Y, Wu N, Tao Y, Truscott TT. 2016 The upside-down water collection system of Syntrichia caninervis. Nat. Plants 2, 16076. (doi:10.1038/nplants.2016.76)
45	Patterson AP, Hardin JW. 1969 Flight speeds of five species of vespertilionid Bats. J. Mammal. 50, 152–153.
46	Perry AK, Blickhan R, Biewener AA, Heglund NC, Taylor CR. 1988 Preferred speeds in terrestrial vertebrates: are they equivalent? J. Exp. Biol. 137, 207 LP-219.
47	Seago S V, Ebling FJ. 1985 The hair cycle on the human thigh and upper arm. Br. J. Dermatol. 113, 9–16. (doi:10.1111/j.1365-2133.1985.tb02038.x)
48	Spoon C, Grant W. 2011 Biomechanics of hair cell kinocilia: experimental measurement of kinocilium shaft stiffness and base rotational stiffness with Euler–Bernoulli and Timoshenko beam analysis. J. Exp. Biol. 214, 862–870. (doi:10.1242/jeb.051151)
49	Sterbing-D’Angelo SJ, Liu H, Yu M, Moss CF. 2016 Morphology and deflection properties of bat wing sensory hairs: scanning electron microscopy, laser scanning vibrometry, and mechanics model. Bioinspir. Biomim. 11, 56008.
50	Stull RB. 2012 An introduction to boundary layer meteorology. Vol. 13. Springer Science & Business Media.
51	Sullivan TN, Pissarenko A, Herrera SA, Kisailus D, Lubarda VA, Meyers MA. 2016 A lightweight, biological structure with tailored stiffness: the feather vane. Acta Biomater. 41, 27–39. (doi:10.1016/j.actbio.2016.05.022)
52	Sunada S, Takashima H, Hattori T, Yasuda K, Kawachi K. 2002 Fluid-dynamic characteristics of a bristled wing. J. Exp. Biol. 205, 2737–2744.
53	Szymanski DB, Marks MD, Wick SM. 1999 Organized F-actin is essential for normal trichome morphogenesis in Arabidopsis. Plant Cell 11, 2331–2347.
54	Szyndler MW, Haynes KF, Potter MF, Corn RM, Loudon C. 2013 Entrapment of bed bugs by leaf trichomes inspires microfabrication of biomimetic surfaces. J. R. Soc. Interface 10, 20130174. (doi:10.1098/rsif.2013.0174)
55	Takahashi H, Isozaki A, Matsumoto K, Shimoyama I. 2015 A cantilever with comb structure modeled by a bristled wing of thrips for slight air leak. In 2015 28th IEEE International Conference on Micro Electro Mechanical Systems (MEMS), pp. 706–709.(doi:10.1109/MEMSYS.2015.7051055)
56	Tao Y, Zhang YM. 2012 Effects of leaf hair points of a desert moss on water retention and dew formation: implications for desiccation tolerance. J. Plant Res. 125, 351–360. (doi:10.1007/s10265-011-0449-3)
57	Václavík T, Beckmann M, Cord AF, Bindewald AM. 2017 Effects of UV-B radiation on leaf hair traits of invasive plants—combining historical herbarium records with novel remote sensing data. PLoS One 12, e0175671. (doi:10.1371/journal.pone.0175671)
58	Weryszko-Chmielewska E, Chwil M. 2008 Micromorphology of glandular structures in Echium vulgare L. flowers. Acta Agrobot. 61, 25–34.
59	Williams TM. 1989 Swimming by sea otters: adaptations for low energetic cost locomotion. J. Comp. Physiol. A 164, 815–824.
60	Williams TM. 1983 Locomotion in the North American mink, a semi-aquatic mammal. J. Exp. Biol. 103, 155–168.
